# Supplementary material for: Omics approaches for conservation biology research on the bivalve Chamelea gallina
Source: Sci Rep. 2020 Nov 5;10:19177. doi: 10.1038/s41598-020-75984-9 (PMC7645701; doi:10.1038/s41598-020-75984-9)
Supplement: Supplementary file 12 — Supplementary Information 12. [file 41598_2020_75984_MOESM12_ESM.py]

from random import shuffle
import argparse as ap
import numpy as np
import matplotlib.pyplot as plt
from matplotlib.pyplot import subplot
from matplotlib.pyplot import subplots_adjust


parser = ap.ArgumentParser()
parser.add_argument('-f', '--file', help='Provide a vcf file', required=True, type=str)
parser.add_argument('-p', '--pop', help='Provide txt file with one individual per line', required=True, type=str)
parser.add_argument('-m', '--min_ind', help='Minimum number of individuals to use at each locus', required=True, type=int)
parser.add_argument('-i', '--iterations', help='Number of iterations to perform', required=True, type=int)
parser.add_argument('-s', '--switch', help='Use 0,1,2 for normal, haplo or half SFS', required=True, type=int)

args = parser.parse_args()

#define input file
vcf = args.file 
min_ind = (args.min_ind*2)-1
iterations = args.iterations
switch = args.switch

samples = []
for line in open(args.pop, 'r').readlines():
    if line != '\n':
        samples.append(line.strip())

#get the header - Lines starting with ## has to be removed in advance; this can also be included in the following code, maybe later
input_file = open(vcf, 'r')
for line in input_file.readlines():
	if line.startswith('##') or line == '':
		continue	
	elif line.startswith('#CHROM'):	
		header = line
	else:
		break
input_file.close()

header = header.rstrip().split('\t')

#select subsamples
index_samples = []

for sample in samples:
	index_sample = header.index(sample)
	index_samples.append(index_sample)


#set the main MAF list
MAF_list = []
valid_loci = 0

for j in range(0,iterations):
	print(j)
#initiate the scaffold data lists
	sample_freq_list = []
	position_list = []

#go through the vcf file without comments
	with open(vcf, 'r') as handle:
		for line in handle:
				line = line.rstrip()
				if line.startswith('#') or line == '':
					continue		
				else:
					line = line.replace('|','/') # to correct for phased+unphased
					line = line.split('\t')
					position = line[1]
					

			#get the genotypes of samples
					selected_samples = [line[i].split(':')[0] for i in index_samples]
					samples_genotypes = []
					samples_haplotypes = []
					for sample in selected_samples:
						sample = sample.split('/')

						if len(sample) == 1:
							samples_genotypes.append(sample[0])
							samples_genotypes.append(sample[0])
						else:
							samples_genotypes.append(sample[0])
							samples_genotypes.append(sample[1])

			#get one random allele per each sample
						shuffle(sample)
						samples_haplotypes.append(sample[0])

			#get a random set of min_ind/2
					shuffle(selected_samples)
					samples_halfgenotypes = []
					
					for sample in selected_samples[0:int(min_ind/2)+1]:
						sample = sample.split('/')

						if len(sample) == 1:
							samples_halfgenotypes.append(sample[0])
							samples_halfgenotypes.append(sample[0])
						else:
							samples_halfgenotypes.append(sample[0])
							samples_halfgenotypes.append(sample[1])


			#remove missing data - it should be coded as '.'
					genotypes_nomiss = [i for i in samples_genotypes if i != '.']
					haplotypes_nomiss = [i for i in samples_haplotypes if i != '.']
					halfgenotypes_nomiss = [i for i in samples_halfgenotypes if i != '.']

			#set the condition to use a locus			
					if len(genotypes_nomiss) > min_ind:
						valid_loci += 1 
	
			#select alleles at random according to the minimum number of individuals allowed
						if switch == 0:
							shuffle(genotypes_nomiss)
							nomiss_selected = genotypes_nomiss[0:min_ind+1]
						elif switch == 1:
							shuffle(haplotypes_nomiss)
							nomiss_selected = haplotypes_nomiss[0:int(min_ind/2)+1]
						elif switch == 2:
							shuffle(halfgenotypes_nomiss)
							nomiss_selected = halfgenotypes_nomiss[0:int(min_ind/2)+1]
	
						
					
						alleles = list(set(nomiss_selected))

			#count the minor allele frequency in the sample and append to scaffold-long list
						freq0 = nomiss_selected.count(alleles[0])
				
						if len(alleles) == 1:
							freq1 = 0
						else:
							freq1 = nomiss_selected.count(alleles[1])
						if freq0 > freq1:
							sample_freq_list.append(freq1)
						else:
							sample_freq_list.append(freq0)

			#record the position of the valid locus
						position_list.append(position)


	MAF = []				
	for i in range(1,args.min_ind+1):
		category = i
		frequency = sample_freq_list.count(i)                       
		MAF.append(frequency)
	MAF_list.append(MAF)
	plt.bar(range(1,args.min_ind+1), MAF)
	plt.xlim(0,args.min_ind+1)
	


mean_MAF = []
mean_freq_cat = zip(*MAF_list)
for cat in mean_freq_cat:
	mean_MAF.append(np.mean(cat))


print('Loci used in calculation: ', str(valid_loci/iterations))
print('Resampled number of individuals per locus: ', str((min_ind*1.0+1)/2))
print('---------------------------------------------')
for i in range(0,args.min_ind):
	print('#minoralleles: ', str(i+1), 'freq: ', str(mean_MAF[i]))

print('---------------------------------------------')
sumMAF = sum(MAF[0:15])
normSNP_MAF = [i/sumMAF for i in MAF[0:15]] 
print(normSNP_MAF)

plt.show()
